# Supplementary material for: Formononetin inhibits lipopolysaccharide-induced release of high mobility group box 1 by upregulating SIRT1 in a PPARδ-dependent manner
Source: PeerJ. 2018 Jan 3;6:e4208. doi: 10.7717/peerj.4208 (PMC5756453; doi:10.7717/peerj.4208)
Supplement: Supplemental Information 5 — Uncropped blots for each figure. [file peerj-06-4208-s005.zip]

Archive with 4 entries (4 files):
- WB raw data  for Figure 1.PNG
- WB raw data  for Figure 2.PNG
- WB raw data  for Figure 3.PNG
- WB raw data  for Figure 4.PNG
